# Supplementary material for: Model-based global sensitivity analysis as applied to identification of anti-cancer drug targets and biomarkers of drug resistance in the ErbB2/3 network
Source: Eur J Pharm Sci. 2012 Jul 16;46(4):244–58. doi: 10.1016/j.ejps.2011.10.026 (PMC3398788; doi:10.1016/j.ejps.2011.10.026)
Supplement: Supplementary data 2 [file mmc2.xls]

## Sheet: Sheet2
Supplementary Table S2
Nominal parameter values and parameter constraints for global sensitivity analysis of ErbB2/3 network model
Species concentrations, Kd, Ke, and Km are given in nM; rate constants - in s-1 or nM-1s-1
Parameter	Nominal parameter value	Min	Max	Other existing estimates
E3	80	10	1000	80 [1], 294 [3]
E2	100	10	1000	158 [3]
Shc	100	10	1000	1000 [1], 12 [3]
GS	100	10	1000	10 [1], 82 [3]
RasGDP	120	10	1000	120 [1], 94 [3]
Raf	50	10	1000	100 [1], 742 [3]
MEK	10	1.01	1000	120 [1], 772 [3]
PP2A	15	1	1000	11.4 [1]
ERK	10	1.01	1000	1000 [1], 749 [3]
PI3K	200	10	1000	10 [1], 47 [3]
PI	300	10	1000	800 [1], 196 [3]
Akt	50	10	1000	10 [1], 444 [3], 100 [4]
PTEN	30	1	500	593 [3]
k1	0.005	0.0005	0.05	0.001 [1], 0.003 [2], 0.006 [3]
Kd_1	600	60	6000	20 [2]
k2	10	1	100	0.01 [1], 2.5 [3]
Kd_2	10	1	100	10 [1], 10 [3]
k3	1	0.1	10	1 [1], 11.4 [3]
Ke_3	0.1	0.01	1	0.01 [1], 1 [3]
V4	10	1	100	62 [1]
K4	50	5	500	50 [1]
k5	0.06	0.006	0.6	0.1 [1], 0.09 [2]
Kd_5	1	0.1	10	1 [1], 6[2]
k6	12	1.2	120	20[1], 6[2]
k_6	3	0.3	30	5 [1], 0.06 [2]
k7	36	3.61	360	60 [1]
Kd_7	9	0.9	90	9 [1], 4.3 [2]
k8	12	1.2	120	0.12 [2]
Kd_8	0.1	0.01	1	7.8 [1], 0.002 [2]
k9	35	3.5	350	40.8 [1], 0.1 [2]
V10	0.0154	0.00101	1	0.0154 [1], 1.7 [2]
K10	340	34.1	3400	340 [1,2]
k11	6	0.6	60	0.22 [1]
K11	0.18	0.018	1.8	0.18 [1]
V12	3	0.3	30	0.3 [1]
K12	0.1	0.01	1	0.06 [1]
k13	5	0.1	10	1.53 [1], 3.6 [3], 1 [4]
K13	11.7	1	100	11.7 [1]
k14	0.1	0.0613	60	0.006 [1]
K14	50	5	500	8 [1]
k14_1	0.2	0.0601	6
K14_1	50	5	500
E_raf	7	0.7	70	7 [1]
k15	2.1	0.21	21	3.5 [1], 0.78 [3]
K15	1	0.1	10	315 [1]
k16	1.5	0.00602	6	0.06 [4]
Kd_16	0.1	0.1	1	1 [4]
k16_cat	5	0.501	50	0.6 [4]
k18	5	0.501	6	0.6 [4]
k22	5	0.501	6	0.6 [4]
k23	1.2	0.12	12	9.5 [1], 20 [3]
K23	10	1	100	1.4E05 [1]
V24	10	1	20	0.3 [1], 1.8 [4]
K24	10	1	100	160 [1]
k27	3	0.3	30	0.1 [1]
Kd_27	1	0.1	10	20 [1]
k28	300	10	1000	9.85 [1]
k29	13520	1000	20000	45.8 [1]
k_28	0.01	0.00112	10	0.1 [1]
k_29	0.01	0.00112	100	0.047 [1]
V30	900	100	5000	2620 [1]
k31	0.03	0.003	0.3
K_d31	100	10	1000	40 [1]
k32	8000	1000	10000
Kd_32	0.01	0.001	0.1	9 [1]
k33	15	1.5	150
k34	3.6	0.36	36
V35	200	15	1500
K35	2	0.2	20
V_35	150	15	1500
K_35	2	0.201	20
k39	1000	100	50000	507 [1]
Kd_39	20	2.02	2000	234 [1]
V40	100	10	20000	2.0E04 [1], 590 [3]
K40	0.1	0.01	1
k41	3	0.3	30
Kd_41	0.1	0.01	1
k42	10	4.5	450	45 [4]
k43	10	3	300	30 [4]
k47	10	0.03	30	0.3 [4]
k48	0.001	0.0001	0.01	0.001[1]
k49	0.003	0.0003	0.03
Kd_49	40000	1000	50000	20000 [4]
k50	0.1	0.06	6	0.6 [4]
k_50	0.012	0.0012	0.12
k51	0.01	0.001	0.1
k53	0.01	0.001	0.1
k55	30	3	300	16 [3]
k56	30	3	300
1. Hatakeyama et al: A computational model on the modulation of mitogen-activated protein kinase (MAPK) and Akt pathways in heregulin-induced ErbB signalling. Biochem J 2003, 373(Pt 2):451-463.
2. Kholodenko et al: Quantification of short term signaling by the epidermal growth factor receptor. J Biol Chem 1999, 274(42):30169-30181.
3. Birtwistle et al: Ligand-dependent responses of the ErbB signaling network: experimental and modeling analyses. Mol Syst Biol 2007, 3:144.
4. Faratian et al: Systems biology reveals new strategies for personalizing cancer medicine and confirms the role of PTEN in resistance to trastuzumab. Cancer Res 2009, 69(16):6713-6720.
