# Supplementary material for: Model-based global sensitivity analysis as applied to identification of anti-cancer drug targets and biomarkers of drug resistance in the ErbB2/3 network
Source: Eur J Pharm Sci. 2012 Jul 16;46(4):244–58. doi: 10.1016/j.ejps.2011.10.026 (PMC3398788; doi:10.1016/j.ejps.2011.10.026)
Supplement: Supplementary data 4 [file mmc4.zip]

Archive with 1 entries (1 files):
- supp4.xml
