# Supplementary material for: Model-based global sensitivity analysis as applied to identification of anti-cancer drug targets and biomarkers of drug resistance in the ErbB2/3 network
Source: Eur J Pharm Sci. 2012 Jul 16;46(4):244–58. doi: 10.1016/j.ejps.2011.10.026 (PMC3398788; doi:10.1016/j.ejps.2011.10.026)
Supplement: Supplementary data 4 [file mmc4.zip › supp4.xml]

<?xml version="1.0" encoding="UTF-8"?>
<sbml xmlns="http://www.sbml.org/sbml/level2" level="2" version="1">
  <model name="EGFR_HRG">
    <listOfCompartments>
      <compartment id="Default" name="Default" size="1"/>
    </listOfCompartments>
    <listOfSpecies>
      <species id="E3" name="E3" compartment="Default" initialConcentration="80"/>
      <species id="PI3K_LY" name="PI3K_LY" compartment="Default" initialConcentration="0"/>
      <species id="E3H" name="E3H" compartment="Default" initialConcentration="0"/>
      <species id="E2" name="E2" compartment="Default" initialConcentration="100"/>
      <species id="E23H" name="E23H" compartment="Default" initialConcentration="0"/>
      <species id="E23HP" name="E23HP" compartment="Default" initialConcentration="0"/>
      <species id="Shc" name="Shc" compartment="Default" initialConcentration="100"/>
      <species id="E23HP_Shc" name="E23HP_Shc" compartment="Default" initialConcentration="0"/>
      <species id="E23HP_ShcP" name="E23HP_ShcP" compartment="Default" initialConcentration="0"/>
      <species id="GS" name="GS" compartment="Default" initialConcentration="100"/>
      <species id="E23HP_ShGS" name="E23HP_ShGS" compartment="Default" initialConcentration="0"/>
      <species id="E2_Per" name="E2_Per" compartment="Default" initialConcentration="0"/>
      <species id="PTEN_bpV" name="PTEN_bpV" compartment="Default" initialConcentration="0"/>
      <species id="RasGDP" name="RasGDP" compartment="Default" initialConcentration="120"/>
      <species id="PI3Ka_PIP3" name="PI3Ka_PIP3" compartment="Default" initialConcentration="0"/>
      <species id="Raf" name="Raf" compartment="Default" initialConcentration="50"/>
      <species id="E23H_C" name="E23H_C" compartment="Default" initialConcentration="0"/>
      <species id="MEK" name="MEK" compartment="Default" initialConcentration="10"/>
      <species id="MEKP" name="MEKP" compartment="Default" initialConcentration="0"/>
      <species id="PP2A" name="PP2A" compartment="Default" initialConcentration="15"/>
      <species id="MEKP_PP2A" name="MEKP_PP2A" compartment="Default" initialConcentration="0"/>
      <species id="MEK_PP2A" name="MEK_PP2A" compartment="Default" initialConcentration="0"/>
      <species id="Akt_PIP3_PP2A" name="Akt_PIP3_PP2A" compartment="Default" initialConcentration="0"/>
      <species id="MEKPP_PP2A" name="MEKPP_PP2A" compartment="Default" initialConcentration="0"/>
      <species id="ERK" name="ERK" compartment="Default" initialConcentration="10"/>
      <species id="ERKP" name="ERKP" compartment="Default" initialConcentration="0"/>
      <species id="E3H_C" name="E3H_C" compartment="Default" initialConcentration="0"/>
      <species id="PI3K" name="PI3K" compartment="Default" initialConcentration="200"/>
      <species id="E23HP_PI3K" name="E23HP_PI3K" compartment="Default" initialConcentration="0"/>
      <species id="Akt_PIP3" name="Akt_PIP3" compartment="Default" initialConcentration="0"/>
      <species id="PI3Ka" name="PI3Ka" compartment="Default" initialConcentration="0"/>
      <species id="PI2" name="PI2" compartment="Default" initialConcentration="300"/>
      <species id="Akt_PI_P_PP2A" name="Akt_PI_P_PP2A" compartment="Default" initialConcentration="0"/>
      <species id="PTEN" name="PTEN" compartment="Default" initialConcentration="4.56440422583731"/>
      <species id="PIP3" name="PIP3" compartment="Default" initialConcentration="0"/>
      <species id="PTEN_PIP3" name="PTEN_PIP3" compartment="Default" initialConcentration="0"/>
      <species id="PTEN_PI" name="PTEN_PI" compartment="Default" initialConcentration="0"/>
      <species id="PTENP" name="PTENP" compartment="Default" initialConcentration="25.4355957741627"/>
      <species id="Akt_PI_P" name="Akt_PI_P" compartment="Default" initialConcentration="0"/>
      <species id="Akt" name="Akt" compartment="Default" initialConcentration="50"/>
      <species id="E23HP_PI3Ka" name="E23HP_PI3Ka" compartment="Default" initialConcentration="0"/>
      <species id="PI3Ka_PI" name="PI3Ka_PI" compartment="Default" initialConcentration="0"/>
      <species id="MEKPP" name="MEKPP" compartment="Default" initialConcentration="0"/>
      <species id="Akt_PI_PP" name="Akt_PI_PP" compartment="Default" initialConcentration="0"/>
      <species id="Akt_PI_PP_PP2A" name="Akt_PI_PP_PP2A" compartment="Default" initialConcentration="0"/>
      <species id="Per" name="Per" compartment="Default" initialConcentration="0"/>
      <species id="ShGS" name="ShGS" compartment="Default" initialConcentration="0"/>
      <species id="E2Per" name="E2Per" compartment="Default" initialConcentration="0"/>
      <species id="ERKPP" name="ERKPP" compartment="Default" initialConcentration="0"/>
      <species id="Rafa" name="Rafa" compartment="Default" initialConcentration="0"/>
      <species id="RasGTP" name="RasGTP" compartment="Default" initialConcentration="0"/>
      <species id="ShcP" name="ShcP" compartment="Default" initialConcentration="0"/>
      <species id="HRG" name="HRG" compartment="Default" initialConcentration="3000"/>
    </listOfSpecies>
    <listOfParameters>
      <parameter id="bpV" name="bpV" value="0"/>
      <parameter id="E_raf" name="E_raf" value="7"/>
      <parameter id="LY" name="LY" value="0"/>
      <parameter id="k1" name="k1" value="0.005"/>
      <parameter id="Kd_1" name="Kd_1" value="600"/>
      <parameter id="k2" name="k2" value="10"/>
      <parameter id="Kd_2" name="Kd_2" value="10"/>
      <parameter id="k51" name="k51" value="0.01"/>
      <parameter id="k53" name="k53" value="0.01"/>
      <parameter id="k3" name="k3" value="1"/>
      <parameter id="Kd_3" name="Kd_3" value="0.1"/>
      <parameter id="V4" name="V4" value="10"/>
      <parameter id="K4" name="K4" value="50"/>
      <parameter id="k5" name="k5" value="0.06"/>
      <parameter id="Kd_5" name="Kd_5" value="1"/>
      <parameter id="k6" name="k6" value="12"/>
      <parameter id="k_6" name="k_6" value="3"/>
      <parameter id="k7" name="k7" value="36"/>
      <parameter id="Kd_7" name="Kd_7" value="9"/>
      <parameter id="k8" name="k8" value="12"/>
      <parameter id="Kd_8" name="Kd_8" value="0.1"/>
      <parameter id="k9" name="k9" value="35"/>
      <parameter id="k_9" name="k_9" value="0"/>
      <parameter id="V10" name="V10" value="0.0154"/>
      <parameter id="K10" name="K10" value="340"/>
      <parameter id="k27" name="k27" value="3"/>
      <parameter id="Kd_27" name="Kd_27" value="1"/>
      <parameter id="k28" name="k28" value="300"/>
      <parameter id="k29" name="k29" value="13520"/>
      <parameter id="V30" name="V30" value="900"/>
      <parameter id="k11" name="k11" value="6"/>
      <parameter id="K11" name="K11" value="0.18"/>
      <parameter id="V12" name="V12" value="3"/>
      <parameter id="K12" name="K12" value="0.1"/>
      <parameter id="k13" name="k13" value="5"/>
      <parameter id="K13" name="K13" value="11.7"/>
      <parameter id="k14" name="k14" value="0.1"/>
      <parameter id="K14" name="K14" value="50"/>
      <parameter id="k14_1" name="k14_1" value="0.2"/>
      <parameter id="K14_1" name="K14_1" value="50"/>
      <parameter id="k15" name="k15" value="2.1"/>
      <parameter id="K15" name="K15" value="1"/>
      <parameter id="k16" name="k16" value="1.5"/>
      <parameter id="Kd_16" name="Kd_16" value="0.1"/>
      <parameter id="k16_kat" name="k16_kat" value="5"/>
      <parameter id="k18" name="k18" value="5"/>
      <parameter id="k22" name="k22" value="5"/>
      <parameter id="k23" name="k23" value="1.2"/>
      <parameter id="K23" name="K23" value="10"/>
      <parameter id="V24" name="V24" value="10"/>
      <parameter id="K24" name="K24" value="10"/>
      <parameter id="k31" name="k31" value="0.03"/>
      <parameter id="K_d31" name="K_d31" value="100"/>
      <parameter id="k55" name="k55" value="30"/>
      <parameter id="k56" name="k56" value="30"/>
      <parameter id="k32" name="k32" value="8000"/>
      <parameter id="Kd_32" name="Kd_32" value="0.01"/>
      <parameter id="k33" name="k33" value="15"/>
      <parameter id="k34" name="k34" value="3.6"/>
      <parameter id="k39" name="k39" value="1000"/>
      <parameter id="Kd_39" name="Kd_39" value="20"/>
      <parameter id="V40" name="V40" value="100"/>
      <parameter id="K40" name="K40" value="0.1"/>
      <parameter id="k41" name="k41" value="3"/>
      <parameter id="Kd_41" name="Kd_41" value="0.1"/>
      <parameter id="k42" name="k42" value="10"/>
      <parameter id="k43" name="k43" value="10"/>
      <parameter id="k47" name="k47" value="10"/>
      <parameter id="k48" name="k48" value="0.001"/>
      <parameter id="V35" name="V35" value="200"/>
      <parameter id="K35" name="K35" value="2"/>
      <parameter id="V_35" name="V_35" value="150"/>
      <parameter id="K_35" name="K_35" value="2"/>
      <parameter id="k49" name="k49" value="0.003"/>
      <parameter id="Kd_49" name="Kd_49" value="40000"/>
      <parameter id="k50" name="k50" value="0.1"/>
      <parameter id="k_50" name="k_50" value="0.012"/>
      <parameter id="k_28" name="k_28" value="0"/>
      <parameter id="k_29" name="k_29" value="0"/>
      <parameter id="PTEN_max" name="PTEN_max" value="30"/>
      <parameter id="fract" name="fract" value="0.5"/>
      <parameter id="tE3P_max" name="tE3P_max" value="70"/>
      <parameter id="tERKP_max" name="tERKP_max" value="6"/>
      <parameter id="PTENP_max" name="PTENP_max" value="20"/>
      <parameter id="Rafa_max" name="Rafa_max" value="30"/>
      <parameter id="pAkt_max" name="pAkt_max" value="40"/>
      <parameter id="MEKP_max" name="MEKP_max" value="10"/>
      <parameter id="par_Akt" name="par_Akt" value="0.2"/>
      <parameter id="k57" name="k57" value="100"/>
      <parameter id="Kd_57" name="Kd_57" value="10"/>
      <parameter id="k58" name="k58" value="100"/>
      <parameter id="Kd_58" name="Kd_58" value="80"/>
      <parameter id="pPTEN_max" name="pPTEN_max" value="30"/>
      <parameter id="tPTEN" name="tPTEN" value="0" constant="false"/>
      <parameter id="pAkt" name="pAkt" value="0" constant="false"/>
      <parameter id="tE3P" name="tE3P" value="0" constant="false"/>
      <parameter id="tERKP" name="tERKP" value="0" constant="false"/>
      <parameter id="tMEKP" name="tMEKP" value="0" constant="false"/>
      <parameter id="tPTENP" name="tPTENP" value="0" constant="false"/>
    </listOfParameters>
    <listOfRules>
      <assignmentRule variable="tPTEN">
        <math xmlns="http://www.w3.org/1998/Math/MathML">
          <apply>
            <plus/>
            <ci> PTENP </ci>
            <ci> PTEN </ci>
            <ci> PTEN_PIP3 </ci>
            <ci> PTEN_PI </ci>
          </apply>
        </math>
      </assignmentRule>
      <assignmentRule variable="pAkt">
        <math xmlns="http://www.w3.org/1998/Math/MathML">
          <apply>
            <plus/>
            <ci> Akt_PI_PP </ci>
            <ci> Akt_PI_P </ci>
            <ci> Akt_PI_PP_PP2A </ci>
            <ci> Akt_PI_P_PP2A </ci>
          </apply>
        </math>
      </assignmentRule>
      <assignmentRule variable="tE3P">
        <math xmlns="http://www.w3.org/1998/Math/MathML">
          <apply>
            <plus/>
            <ci> E23HP </ci>
            <ci> E23HP_PI3K </ci>
            <ci> E23HP_PI3Ka </ci>
            <ci> E23HP_Shc </ci>
            <ci> E23HP_ShcP </ci>
            <ci> E23HP_ShGS </ci>
          </apply>
        </math>
      </assignmentRule>
      <assignmentRule variable="tERKP">
        <math xmlns="http://www.w3.org/1998/Math/MathML">
          <apply>
            <plus/>
            <ci> ERKP </ci>
            <ci> ERKPP </ci>
          </apply>
        </math>
      </assignmentRule>
      <assignmentRule variable="tMEKP">
        <math xmlns="http://www.w3.org/1998/Math/MathML">
          <apply>
            <plus/>
            <ci> MEKPP </ci>
            <ci> MEKP </ci>
            <ci> MEKP_PP2A </ci>
            <ci> MEKPP_PP2A </ci>
          </apply>
        </math>
      </assignmentRule>
      <assignmentRule variable="tPTENP">
        <math xmlns="http://www.w3.org/1998/Math/MathML">
          <ci> PTENP </ci>
        </math>
      </assignmentRule>
    </listOfRules>
    <listOfReactions>
      <reaction id="R1" name="R1">
        <listOfReactants>
          <speciesReference species="E3"/>
          <speciesReference species="HRG"/>
        </listOfReactants>
        <listOfProducts>
          <speciesReference species="E3H"/>
        </listOfProducts>
        <kineticLaw>
          <math xmlns="http://www.w3.org/1998/Math/MathML">
            <apply>
              <times/>
              <ci> Default </ci>
              <apply>
                <divide/>
                <apply>
                  <times/>
                  <ci> k1 </ci>
                  <apply>
                    <minus/>
                    <apply>
                      <times/>
                      <ci> E3 </ci>
                      <ci> HRG </ci>
                    </apply>
                    <apply>
                      <times/>
                      <ci> Kd_1 </ci>
                      <ci> E3H </ci>
                    </apply>
                  </apply>
                </apply>
                <ci> Default </ci>
              </apply>
            </apply>
          </math>
        </kineticLaw>
      </reaction>
      <reaction id="R2" name="R2">
        <listOfReactants>
          <speciesReference species="E3H"/>
          <speciesReference species="E2"/>
        </listOfReactants>
        <listOfProducts>
          <speciesReference species="E23H"/>
        </listOfProducts>
        <kineticLaw>
          <math xmlns="http://www.w3.org/1998/Math/MathML">
            <apply>
              <times/>
              <ci> Default </ci>
              <apply>
                <divide/>
                <apply>
                  <times/>
                  <ci> k2 </ci>
                  <apply>
                    <minus/>
                    <apply>
                      <times/>
                      <ci> E3H </ci>
                      <ci> E2 </ci>
                    </apply>
                    <apply>
                      <times/>
                      <ci> Kd_2 </ci>
                      <ci> E23H </ci>
                    </apply>
                  </apply>
                </apply>
                <ci> Default </ci>
              </apply>
            </apply>
          </math>
        </kineticLaw>
      </reaction>
      <reaction id="R3" name="R3">
        <listOfReactants>
          <speciesReference species="E23H"/>
        </listOfReactants>
        <listOfProducts>
          <speciesReference species="E23HP"/>
        </listOfProducts>
        <kineticLaw>
          <math xmlns="http://www.w3.org/1998/Math/MathML">
            <apply>
              <times/>
              <ci> Default </ci>
              <apply>
                <divide/>
                <apply>
                  <times/>
                  <ci> k3 </ci>
                  <apply>
                    <minus/>
                    <ci> E23H </ci>
                    <apply>
                      <times/>
                      <ci> Kd_3 </ci>
                      <ci> E23HP </ci>
                    </apply>
                  </apply>
                </apply>
                <ci> Default </ci>
              </apply>
            </apply>
          </math>
        </kineticLaw>
      </reaction>
      <reaction id="R4" name="R4" reversible="false">
        <listOfReactants>
          <speciesReference species="E23HP"/>
        </listOfReactants>
        <listOfProducts>
          <speciesReference species="E23H"/>
        </listOfProducts>
        <kineticLaw>
          <math xmlns="http://www.w3.org/1998/Math/MathML">
            <apply>
              <times/>
              <ci> Default </ci>
              <apply>
                <divide/>
                <apply>
                  <divide/>
                  <apply>
                    <times/>
                    <ci> V4 </ci>
                    <ci> E23HP </ci>
                  </apply>
                  <apply>
                    <plus/>
                    <ci> K4 </ci>
                    <ci> E23HP </ci>
                  </apply>
                </apply>
                <ci> Default </ci>
              </apply>
            </apply>
          </math>
        </kineticLaw>
      </reaction>
      <reaction id="R5" name="R5">
        <listOfReactants>
          <speciesReference species="E23HP"/>
          <speciesReference species="Shc"/>
        </listOfReactants>
        <listOfProducts>
          <speciesReference species="E23HP_Shc"/>
        </listOfProducts>
        <kineticLaw>
          <math xmlns="http://www.w3.org/1998/Math/MathML">
            <apply>
              <times/>
              <ci> Default </ci>
              <apply>
                <divide/>
                <apply>
                  <times/>
                  <ci> k5 </ci>
                  <apply>
                    <minus/>
                    <apply>
                      <times/>
                      <ci> E23HP </ci>
                      <ci> Shc </ci>
                    </apply>
                    <apply>
                      <times/>
                      <ci> Kd_5 </ci>
                      <ci> E23HP_Shc </ci>
                    </apply>
                  </apply>
                </apply>
                <ci> Default </ci>
              </apply>
            </apply>
          </math>
        </kineticLaw>
      </reaction>
      <reaction id="R6" name="R6">
        <listOfReactants>
          <speciesReference species="E23HP_Shc"/>
        </listOfReactants>
        <listOfProducts>
          <speciesReference species="E23HP_ShcP"/>
        </listOfProducts>
        <kineticLaw>
          <math xmlns="http://www.w3.org/1998/Math/MathML">
            <apply>
              <times/>
              <ci> Default </ci>
              <apply>
                <divide/>
                <apply>
                  <minus/>
                  <apply>
                    <times/>
                    <ci> k6 </ci>
                    <ci> E23HP_Shc </ci>
                  </apply>
                  <apply>
                    <times/>
                    <ci> k_6 </ci>
                    <ci> E23HP_ShcP </ci>
                  </apply>
                </apply>
                <ci> Default </ci>
              </apply>
            </apply>
          </math>
        </kineticLaw>
      </reaction>
      <reaction id="R7" name="R7">
        <listOfReactants>
          <speciesReference species="E23HP_ShcP"/>
          <speciesReference species="GS"/>
        </listOfReactants>
        <listOfProducts>
          <speciesReference species="E23HP_ShGS"/>
        </listOfProducts>
        <kineticLaw>
          <math xmlns="http://www.w3.org/1998/Math/MathML">
            <apply>
              <times/>
              <ci> Default </ci>
              <apply>
                <divide/>
                <apply>
                  <times/>
                  <ci> k7 </ci>
                  <apply>
                    <minus/>
                    <apply>
                      <times/>
                      <ci> E23HP_ShcP </ci>
                      <ci> GS </ci>
                    </apply>
                    <apply>
                      <times/>
                      <ci> Kd_7 </ci>
                      <ci> E23HP_ShGS </ci>
                    </apply>
                  </apply>
                </apply>
                <ci> Default </ci>
              </apply>
            </apply>
          </math>
        </kineticLaw>
      </reaction>
      <reaction id="R8" name="R8">
        <listOfReactants>
          <speciesReference species="E23HP_ShGS"/>
        </listOfReactants>
        <listOfProducts>
          <speciesReference species="E23HP"/>
          <speciesReference species="ShGS"/>
        </listOfProducts>
        <kineticLaw>
          <math xmlns="http://www.w3.org/1998/Math/MathML">
            <apply>
              <times/>
              <ci> Default </ci>
              <apply>
                <divide/>
                <apply>
                  <times/>
                  <ci> k8 </ci>
                  <apply>
                    <minus/>
                    <ci> E23HP_ShGS </ci>
                    <apply>
                      <times/>
                      <ci> Kd_8 </ci>
                      <ci> E23HP </ci>
                      <ci> ShGS </ci>
                    </apply>
                  </apply>
                </apply>
                <ci> Default </ci>
              </apply>
            </apply>
          </math>
        </kineticLaw>
      </reaction>
      <reaction id="R9" name="R9">
        <listOfReactants>
          <speciesReference species="ShGS"/>
        </listOfReactants>
        <listOfProducts>
          <speciesReference species="GS"/>
          <speciesReference species="ShcP"/>
        </listOfProducts>
        <kineticLaw>
          <math xmlns="http://www.w3.org/1998/Math/MathML">
            <apply>
              <times/>
              <ci> Default </ci>
              <apply>
                <divide/>
                <apply>
                  <times/>
                  <ci> k9 </ci>
                  <apply>
                    <minus/>
                    <ci> ShGS </ci>
                    <apply>
                      <times/>
                      <ci> k_9 </ci>
                      <ci> ShcP </ci>
                      <ci> GS </ci>
                    </apply>
                  </apply>
                </apply>
                <ci> Default </ci>
              </apply>
            </apply>
          </math>
        </kineticLaw>
      </reaction>
      <reaction id="R10" name="R10" reversible="false">
        <listOfReactants>
          <speciesReference species="ShcP"/>
        </listOfReactants>
        <listOfProducts>
          <speciesReference species="Shc"/>
        </listOfProducts>
        <kineticLaw>
          <math xmlns="http://www.w3.org/1998/Math/MathML">
            <apply>
              <times/>
              <ci> Default </ci>
              <apply>
                <divide/>
                <apply>
                  <divide/>
                  <apply>
                    <times/>
                    <ci> V10 </ci>
                    <ci> ShcP </ci>
                  </apply>
                  <apply>
                    <plus/>
                    <ci> K10 </ci>
                    <ci> ShcP </ci>
                  </apply>
                </apply>
                <ci> Default </ci>
              </apply>
            </apply>
          </math>
        </kineticLaw>
      </reaction>
      <reaction id="R11" name="R11" reversible="false">
        <listOfReactants>
          <speciesReference species="RasGDP"/>
        </listOfReactants>
        <listOfProducts>
          <speciesReference species="RasGTP"/>
        </listOfProducts>
        <listOfModifiers>
          <modifierSpeciesReference species="ShGS"/>
        </listOfModifiers>
        <kineticLaw>
          <math xmlns="http://www.w3.org/1998/Math/MathML">
            <apply>
              <times/>
              <ci> Default </ci>
              <apply>
                <divide/>
                <apply>
                  <divide/>
                  <apply>
                    <times/>
                    <ci> k11 </ci>
                    <ci> RasGDP </ci>
                    <ci> ShGS </ci>
                  </apply>
                  <apply>
                    <plus/>
                    <ci> K11 </ci>
                    <ci> RasGDP </ci>
                  </apply>
                </apply>
                <ci> Default </ci>
              </apply>
            </apply>
          </math>
        </kineticLaw>
      </reaction>
      <reaction id="R12" name="R12" reversible="false">
        <listOfReactants>
          <speciesReference species="RasGTP"/>
        </listOfReactants>
        <listOfProducts>
          <speciesReference species="RasGDP"/>
        </listOfProducts>
        <kineticLaw>
          <math xmlns="http://www.w3.org/1998/Math/MathML">
            <apply>
              <times/>
              <ci> Default </ci>
              <apply>
                <divide/>
                <apply>
                  <divide/>
                  <apply>
                    <times/>
                    <ci> V12 </ci>
                    <ci> RasGTP </ci>
                  </apply>
                  <apply>
                    <plus/>
                    <ci> K12 </ci>
                    <ci> RasGTP </ci>
                  </apply>
                </apply>
                <ci> Default </ci>
              </apply>
            </apply>
          </math>
        </kineticLaw>
      </reaction>
      <reaction id="R13" name="R13" reversible="false">
        <listOfReactants>
          <speciesReference species="Raf"/>
        </listOfReactants>
        <listOfProducts>
          <speciesReference species="Rafa"/>
        </listOfProducts>
        <listOfModifiers>
          <modifierSpeciesReference species="RasGTP"/>
        </listOfModifiers>
        <kineticLaw>
          <math xmlns="http://www.w3.org/1998/Math/MathML">
            <apply>
              <times/>
              <ci> Default </ci>
              <apply>
                <divide/>
                <apply>
                  <divide/>
                  <apply>
                    <times/>
                    <ci> k13 </ci>
                    <ci> Raf </ci>
                    <ci> RasGTP </ci>
                  </apply>
                  <apply>
                    <plus/>
                    <ci> K13 </ci>
                    <ci> Raf </ci>
                  </apply>
                </apply>
                <ci> Default </ci>
              </apply>
            </apply>
          </math>
        </kineticLaw>
      </reaction>
      <reaction id="R14" name="R14" reversible="false">
        <listOfReactants>
          <speciesReference species="Rafa"/>
        </listOfReactants>
        <listOfProducts>
          <speciesReference species="Raf"/>
        </listOfProducts>
        <listOfModifiers>
          <modifierSpeciesReference species="Akt_PI_PP"/>
        </listOfModifiers>
        <kineticLaw>
          <math xmlns="http://www.w3.org/1998/Math/MathML">
            <apply>
              <times/>
              <ci> Default </ci>
            <apply>
              <divide/>
              <apply>
                <times/>
                <ci> Rafa </ci>
                <apply>
                  <plus/>
                  <apply>
                    <divide/>
                    <apply>
                      <times/>
                      <ci> k14 </ci>
                      <ci> Akt_PI_PP </ci>
                    </apply>
                    <apply>
                      <plus/>
                      <ci> Rafa </ci>
                      <ci> K14 </ci>
                    </apply>
                  </apply>
                  <apply>
                    <divide/>
                    <apply>
                      <times/>
                      <ci> k14_1 </ci>
                      <ci> E_raf </ci>
                    </apply>
                    <apply>
                      <plus/>
                      <ci> Rafa </ci>
                      <ci> K14_1 </ci>
                    </apply>
                  </apply>
                </apply>
              </apply>
              <ci> Default </ci>
            </apply>
           </apply>
          </math>
        </kineticLaw>
      </reaction>
      <reaction id="R15" name="R15" reversible="false">
        <listOfReactants>
          <speciesReference species="MEK"/>
        </listOfReactants>
        <listOfProducts>
          <speciesReference species="MEKP"/>
        </listOfProducts>
        <listOfModifiers>
          <modifierSpeciesReference species="Rafa"/>
        </listOfModifiers>
        <kineticLaw>
          <math xmlns="http://www.w3.org/1998/Math/MathML">
            <apply>
              <times/>
              <ci> Default </ci>
              <apply>
                <divide/>
                <apply>
                  <divide/>
                  <apply>
                    <times/>
                    <ci> k15 </ci>
                    <ci> MEK </ci>
                    <ci> Rafa </ci>
                  </apply>
                  <apply>
                    <plus/>
                    <ci> K15 </ci>
                    <ci> MEK </ci>
                  </apply>
                </apply>
                <ci> Default </ci>
              </apply>
            </apply>
          </math>
        </kineticLaw>
      </reaction>
      <reaction id="R16_1" name="R16_1" reversible="false">
        <listOfReactants>
          <speciesReference species="MEKP"/>
          <speciesReference species="PP2A"/>
        </listOfReactants>
        <listOfProducts>
          <speciesReference species="MEKP_PP2A"/>
        </listOfProducts>
        <kineticLaw>
          <math xmlns="http://www.w3.org/1998/Math/MathML">
            <apply>
              <times/>
              <ci> Default </ci>
              <apply>
                <minus/>
                <apply>
                  <times/>
                  <ci> k16 </ci>
                  <ci> MEKP </ci>
                  <ci> PP2A </ci>
                </apply>
                <apply>
                  <divide/>
                  <apply>
                    <times/>
                    <ci> Kd_16 </ci>
                    <ci> MEKP_PP2A </ci>
                  </apply>
                  <ci> Default </ci>
                </apply>
              </apply>
            </apply>
          </math>
        </kineticLaw>
      </reaction>
      <reaction id="R16_2" name="R16_2" reversible="false">
        <listOfReactants>
          <speciesReference species="MEKP_PP2A"/>
        </listOfReactants>
        <listOfProducts>
          <speciesReference species="MEK_PP2A"/>
        </listOfProducts>
        <kineticLaw>
          <math xmlns="http://www.w3.org/1998/Math/MathML">
            <apply>
              <times/>
              <ci> Default </ci>
              <apply>
                <divide/>
                <apply>
                  <times/>
                  <ci> k16_kat </ci>
                  <ci> MEKP_PP2A </ci>
                </apply>
                <ci> Default </ci>
              </apply>
            </apply>
          </math>
        </kineticLaw>
      </reaction>
      <reaction id="R16_3" name="R16_3" reversible="false">
        <listOfReactants>
          <speciesReference species="MEK_PP2A"/>
        </listOfReactants>
        <listOfProducts>
          <speciesReference species="MEK"/>
          <speciesReference species="PP2A"/>
        </listOfProducts>
        <kineticLaw>
          <math xmlns="http://www.w3.org/1998/Math/MathML">
            <apply>
              <times/>
              <ci> Default </ci>
              <apply>
                <divide/>
                <apply>
                  <times/>
                  <ci> k18 </ci>
                  <ci> MEK_PP2A </ci>
                </apply>
                <ci> Default </ci>
              </apply>
            </apply>
          </math>
        </kineticLaw>
      </reaction>
      <reaction id="R17_1" name="R17_1" reversible="false">
        <listOfReactants>
          <speciesReference species="MEKP"/>
        </listOfReactants>
        <listOfProducts>
          <speciesReference species="MEKPP"/>
        </listOfProducts>
        <listOfModifiers>
          <modifierSpeciesReference species="Rafa"/>
        </listOfModifiers>
        <kineticLaw>
          <math xmlns="http://www.w3.org/1998/Math/MathML">
            <apply>
              <times/>
              <ci> Default </ci>
              <apply>
                <divide/>
                <apply>
                  <divide/>
                  <apply>
                    <times/>
                    <ci> k15 </ci>
                    <ci> MEKP </ci>
                    <ci> Rafa </ci>
                  </apply>
                  <apply>
                    <plus/>
                    <ci> K15 </ci>
                    <ci> MEKP </ci>
                  </apply>
                </apply>
                <ci> Default </ci>
              </apply>
            </apply>
          </math>
        </kineticLaw>
      </reaction>
      <reaction id="R18_1" name="R18_1">
        <listOfReactants>
          <speciesReference species="PP2A"/>
          <speciesReference species="MEKPP"/>
        </listOfReactants>
        <listOfProducts>
          <speciesReference species="MEKPP_PP2A"/>
        </listOfProducts>
        <kineticLaw>
          <math xmlns="http://www.w3.org/1998/Math/MathML">
            <apply>
              <times/>
              <ci> Default </ci>
              <apply>
                <divide/>
                <apply>
                  <times/>
                  <ci> k16 </ci>
                  <apply>
                    <minus/>
                    <apply>
                      <times/>
                      <ci> PP2A </ci>
                      <ci> MEKPP </ci>
                    </apply>
                    <apply>
                      <times/>
                      <ci> Kd_16 </ci>
                      <ci> MEKPP_PP2A </ci>
                    </apply>
                  </apply>
                </apply>
                <ci> Default </ci>
              </apply>
            </apply>
          </math>
        </kineticLaw>
      </reaction>
      <reaction id="R18_2" name="R18_2" reversible="false">
        <listOfReactants>
          <speciesReference species="MEKPP_PP2A"/>
        </listOfReactants>
        <listOfProducts>
          <speciesReference species="MEKP_PP2A"/>
        </listOfProducts>
        <kineticLaw>
          <math xmlns="http://www.w3.org/1998/Math/MathML">
            <apply>
              <times/>
              <ci> Default </ci>
              <apply>
                <divide/>
                <apply>
                  <times/>
                  <ci> k16_kat </ci>
                  <ci> MEKPP_PP2A </ci>
                </apply>
                <ci> Default </ci>
              </apply>
            </apply>
          </math>
        </kineticLaw>
      </reaction>
      <reaction id="R18_3" name="R18_3" reversible="false">
        <listOfReactants>
          <speciesReference species="MEKP_PP2A"/>
        </listOfReactants>
        <listOfProducts>
          <speciesReference species="MEKP"/>
          <speciesReference species="PP2A"/>
        </listOfProducts>
        <kineticLaw>
          <math xmlns="http://www.w3.org/1998/Math/MathML">
            <apply>
              <times/>
              <ci> Default </ci>
              <apply>
                <divide/>
                <apply>
                  <times/>
                  <ci> k22 </ci>
                  <ci> MEKP_PP2A </ci>
                </apply>
                <ci> Default </ci>
              </apply>
            </apply>
          </math>
        </kineticLaw>
      </reaction>
      <reaction id="R19" name="R19" reversible="false">
        <listOfReactants>
          <speciesReference species="ERK"/>
        </listOfReactants>
        <listOfProducts>
          <speciesReference species="ERKP"/>
        </listOfProducts>
        <listOfModifiers>
          <modifierSpeciesReference species="MEKPP"/>
        </listOfModifiers>
        <kineticLaw>
          <math xmlns="http://www.w3.org/1998/Math/MathML">
            <apply>
              <times/>
              <ci> Default </ci>
              <apply>
                <divide/>
                <apply>
                  <divide/>
                  <apply>
                    <times/>
                    <ci> k23 </ci>
                    <ci> ERK </ci>
                    <ci> MEKPP </ci>
                  </apply>
                  <apply>
                    <plus/>
                    <ci> K23 </ci>
                    <ci> ERK </ci>
                  </apply>
                </apply>
                <ci> Default </ci>
              </apply>
            </apply>
          </math>
        </kineticLaw>
      </reaction>
      <reaction id="R20" name="R20" reversible="false">
        <listOfReactants>
          <speciesReference species="ERKP"/>
        </listOfReactants>
        <listOfProducts>
          <speciesReference species="ERK"/>
        </listOfProducts>
        <kineticLaw>
          <math xmlns="http://www.w3.org/1998/Math/MathML">
            <apply>
              <times/>
              <ci> Default </ci>
              <apply>
                <divide/>
                <apply>
                  <divide/>
                  <apply>
                    <times/>
                    <ci> V24 </ci>
                    <ci> ERKP </ci>
                  </apply>
                  <apply>
                    <plus/>
                    <ci> K24 </ci>
                    <ci> ERKP </ci>
                  </apply>
                </apply>
                <ci> Default </ci>
              </apply>
            </apply>
          </math>
        </kineticLaw>
      </reaction>
      <reaction id="R21" name="R21" reversible="false">
        <listOfReactants>
          <speciesReference species="ERKP"/>
        </listOfReactants>
        <listOfProducts>
          <speciesReference species="ERKPP"/>
        </listOfProducts>
        <listOfModifiers>
          <modifierSpeciesReference species="MEKPP"/>
        </listOfModifiers>
        <kineticLaw>
          <math xmlns="http://www.w3.org/1998/Math/MathML">
            <apply>
              <times/>
              <ci> Default </ci>
              <apply>
                <divide/>
                <apply>
                  <divide/>
                  <apply>
                    <times/>
                    <ci> k23 </ci>
                    <ci> ERKP </ci>
                    <ci> MEKPP </ci>
                  </apply>
                  <apply>
                    <plus/>
                    <ci> K23 </ci>
                    <ci> ERKP </ci>
                  </apply>
                </apply>
                <ci> Default </ci>
              </apply>
            </apply>
          </math>
        </kineticLaw>
      </reaction>
      <reaction id="R22" name="R22" reversible="false">
        <listOfReactants>
          <speciesReference species="ERKPP"/>
        </listOfReactants>
        <listOfProducts>
          <speciesReference species="ERKP"/>
        </listOfProducts>
        <kineticLaw>
          <math xmlns="http://www.w3.org/1998/Math/MathML">
            <apply>
              <times/>
              <ci> Default </ci>
              <apply>
                <divide/>
                <apply>
                  <divide/>
                  <apply>
                    <times/>
                    <ci> V24 </ci>
                    <ci> ERKPP </ci>
                  </apply>
                  <apply>
                    <plus/>
                    <ci> K24 </ci>
                    <ci> ERKPP </ci>
                  </apply>
                </apply>
                <ci> Default </ci>
              </apply>
            </apply>
          </math>
        </kineticLaw>
      </reaction>
      <reaction id="R23" name="R23">
        <listOfReactants>
          <speciesReference species="E23HP"/>
          <speciesReference species="PI3K"/>
        </listOfReactants>
        <listOfProducts>
          <speciesReference species="E23HP_PI3K"/>
        </listOfProducts>
        <kineticLaw>
          <math xmlns="http://www.w3.org/1998/Math/MathML">
            <apply>
              <times/>
              <ci> Default </ci>
              <apply>
                <divide/>
                <apply>
                  <times/>
                  <ci> k27 </ci>
                  <apply>
                    <minus/>
                    <apply>
                      <times/>
                      <ci> E23HP </ci>
                      <ci> PI3K </ci>
                    </apply>
                    <apply>
                      <times/>
                      <ci> Kd_27 </ci>
                      <ci> E23HP_PI3K </ci>
                    </apply>
                  </apply>
                </apply>
                <ci> Default </ci>
              </apply>
            </apply>
          </math>
        </kineticLaw>
      </reaction>
      <reaction id="R24" name="R24">
        <listOfReactants>
          <speciesReference species="E23HP_PI3K"/>
        </listOfReactants>
        <listOfProducts>
          <speciesReference species="E23HP_PI3Ka"/>
        </listOfProducts>
        <kineticLaw>
          <math xmlns="http://www.w3.org/1998/Math/MathML">
            <apply>
              <times/>
              <ci> Default </ci>
              <apply>
                <divide/>
                <apply>
                  <times/>
                  <ci> k28 </ci>
                  <apply>
                    <minus/>
                    <ci> E23HP_PI3K </ci>
                    <apply>
                      <times/>
                      <ci> k_28 </ci>
                      <ci> E23HP_PI3Ka </ci>
                    </apply>
                  </apply>
                </apply>
                <ci> Default </ci>
              </apply>
            </apply>
          </math>
        </kineticLaw>
      </reaction>
      <reaction id="R25" name="R25">
        <listOfReactants>
          <speciesReference species="E23HP_PI3Ka"/>
        </listOfReactants>
        <listOfProducts>
          <speciesReference species="E23HP"/>
          <speciesReference species="PI3Ka"/>
        </listOfProducts>
        <kineticLaw>
          <math xmlns="http://www.w3.org/1998/Math/MathML">
            <apply>
              <times/>
              <ci> Default </ci>
              <apply>
                <divide/>
                <apply>
                  <minus/>
                  <apply>
                    <times/>
                    <ci> k29 </ci>
                    <ci> E23HP_PI3Ka </ci>
                  </apply>
                  <apply>
                    <times/>
                    <ci> k_29 </ci>
                    <ci> E23HP </ci>
                    <ci> PI3Ka </ci>
                  </apply>
                </apply>
                <ci> Default </ci>
              </apply>
            </apply>
          </math>
        </kineticLaw>
      </reaction>
      <reaction id="R26" name="R26" reversible="false">
        <listOfReactants>
          <speciesReference species="PI3Ka"/>
        </listOfReactants>
        <listOfProducts>
          <speciesReference species="PI3K"/>
        </listOfProducts>
        <kineticLaw>
          <math xmlns="http://www.w3.org/1998/Math/MathML">
            <apply>
              <times/>
              <ci> Default </ci>
              <apply>
                <divide/>
                <apply>
                  <times/>
                  <ci> V30 </ci>
                  <ci> PI3Ka </ci>
                </apply>
                <ci> Default </ci>
              </apply>
            </apply>
          </math>
        </kineticLaw>
      </reaction>
      <reaction id="R27_1" name="R27_1">
        <listOfReactants>
          <speciesReference species="PI3Ka"/>
          <speciesReference species="PI2"/>
        </listOfReactants>
        <listOfProducts>
          <speciesReference species="PI3Ka_PI"/>
        </listOfProducts>
        <kineticLaw>
          <math xmlns="http://www.w3.org/1998/Math/MathML">
            <apply>
              <times/>
              <ci> Default </ci>
              <apply>
                <divide/>
                <apply>
                  <times/>
                  <ci> k31 </ci>
                  <apply>
                    <minus/>
                    <apply>
                      <times/>
                      <ci> PI2 </ci>
                      <ci> PI3Ka </ci>
                    </apply>
                    <apply>
                      <times/>
                      <ci> K_d31 </ci>
                      <ci> PI3Ka_PI </ci>
                    </apply>
                  </apply>
                </apply>
                <ci> Default </ci>
              </apply>
            </apply>
          </math>
        </kineticLaw>
      </reaction>
      <reaction id="R28_1" name="R28_1">
        <listOfReactants>
          <speciesReference species="PTEN"/>
          <speciesReference species="PIP3"/>
        </listOfReactants>
        <listOfProducts>
          <speciesReference species="PTEN_PIP3"/>
        </listOfProducts>
        <kineticLaw>
          <math xmlns="http://www.w3.org/1998/Math/MathML">
            <apply>
              <times/>
              <ci> Default </ci>
              <apply>
                <divide/>
                <apply>
                  <times/>
                  <ci> k32 </ci>
                  <apply>
                    <minus/>
                    <apply>
                      <times/>
                      <ci> PIP3 </ci>
                      <ci> PTEN </ci>
                    </apply>
                    <apply>
                      <times/>
                      <ci> Kd_32 </ci>
                      <ci> PTEN_PIP3 </ci>
                    </apply>
                  </apply>
                </apply>
                <ci> Default </ci>
              </apply>
            </apply>
          </math>
        </kineticLaw>
      </reaction>
      <reaction id="R28_2" name="R28_2" reversible="false">
        <listOfReactants>
          <speciesReference species="PTEN_PIP3"/>
        </listOfReactants>
        <listOfProducts>
          <speciesReference species="PTEN_PI"/>
        </listOfProducts>
        <kineticLaw>
          <math xmlns="http://www.w3.org/1998/Math/MathML">
            <apply>
              <times/>
              <ci> Default </ci>
              <apply>
                <divide/>
                <apply>
                  <times/>
                  <ci> k33 </ci>
                  <ci> PTEN_PIP3 </ci>
                </apply>
                <ci> Default </ci>
              </apply>
            </apply>
          </math>
        </kineticLaw>
      </reaction>
      <reaction id="R28_3" name="R28_3" reversible="false">
        <listOfReactants>
          <speciesReference species="PTEN_PI"/>
        </listOfReactants>
        <listOfProducts>
          <speciesReference species="PI2"/>
          <speciesReference species="PTEN"/>
        </listOfProducts>
        <kineticLaw>
          <math xmlns="http://www.w3.org/1998/Math/MathML">
            <apply>
              <times/>
              <ci> Default </ci>
              <apply>
                <divide/>
                <apply>
                  <times/>
                  <ci> k34 </ci>
                  <ci> PTEN_PI </ci>
                </apply>
                <ci> Default </ci>
              </apply>
            </apply>
          </math>
        </kineticLaw>
      </reaction>
      <reaction id="R28_4" name="R28_4" reversible="false">
        <listOfReactants>
          <speciesReference species="PTEN"/>
        </listOfReactants>
        <listOfProducts>
          <speciesReference species="PTENP"/>
        </listOfProducts>
        <kineticLaw>
          <math xmlns="http://www.w3.org/1998/Math/MathML">
            <apply>
              <times/>
              <ci> Default </ci>
              <apply>
                <divide/>
                <apply>
                  <divide/>
                  <apply>
                    <times/>
                    <ci> V35 </ci>
                    <ci> PTEN </ci>
                  </apply>
                  <apply>
                    <plus/>
                    <ci> K35 </ci>
                    <ci> PTEN </ci>
                  </apply>
                </apply>
                <ci> Default </ci>
              </apply>
            </apply>
          </math>
        </kineticLaw>
      </reaction>
      <reaction id="R28_5" name="R28_5" reversible="false">
        <listOfReactants>
          <speciesReference species="PTENP"/>
        </listOfReactants>
        <listOfProducts>
          <speciesReference species="PTEN"/>
        </listOfProducts>
        <kineticLaw>
          <math xmlns="http://www.w3.org/1998/Math/MathML">
            <apply>
              <times/>
              <ci> Default </ci>
              <apply>
                <divide/>
                <apply>
                  <divide/>
                  <apply>
                    <times/>
                    <ci> V_35 </ci>
                    <ci> PTENP </ci>
                  </apply>
                  <apply>
                    <plus/>
                    <ci> K_35 </ci>
                    <ci> PTENP </ci>
                  </apply>
                </apply>
                <ci> Default </ci>
              </apply>
            </apply>
          </math>
        </kineticLaw>
      </reaction>
      <reaction id="R29" name="R29">
        <listOfReactants>
          <speciesReference species="PIP3"/>
          <speciesReference species="Akt"/>
        </listOfReactants>
        <listOfProducts>
          <speciesReference species="Akt_PIP3"/>
        </listOfProducts>
        <kineticLaw>
          <math xmlns="http://www.w3.org/1998/Math/MathML">
            <apply>
              <times/>
              <ci> Default </ci>
              <apply>
                <divide/>
                <apply>
                  <times/>
                  <ci> k39 </ci>
                  <apply>
                    <minus/>
                    <apply>
                      <times/>
                      <ci> PIP3 </ci>
                      <ci> Akt </ci>
                    </apply>
                    <apply>
                      <times/>
                      <ci> Kd_39 </ci>
                      <ci> Akt_PIP3 </ci>
                    </apply>
                  </apply>
                </apply>
                <ci> Default </ci>
              </apply>
            </apply>
          </math>
        </kineticLaw>
      </reaction>
      <reaction id="R30" name="R30" reversible="false">
        <listOfReactants>
          <speciesReference species="Akt_PIP3"/>
        </listOfReactants>
        <listOfProducts>
          <speciesReference species="Akt_PI_P"/>
        </listOfProducts>
        <kineticLaw>
          <math xmlns="http://www.w3.org/1998/Math/MathML">
            <apply>
              <times/>
              <ci> Default </ci>
              <apply>
                <divide/>
                <apply>
                  <divide/>
                  <apply>
                    <times/>
                    <ci> V40 </ci>
                    <ci> Akt_PIP3 </ci>
                  </apply>
                  <apply>
                    <plus/>
                    <ci> K40 </ci>
                    <ci> Akt_PIP3 </ci>
                  </apply>
                </apply>
                <ci> Default </ci>
              </apply>
            </apply>
          </math>
        </kineticLaw>
      </reaction>
      <reaction id="R31_1" name="R31_1" reversible="false">
        <listOfReactants>
          <speciesReference species="PP2A"/>
          <speciesReference species="Akt_PI_P"/>
        </listOfReactants>
        <listOfProducts>
          <speciesReference species="Akt_PI_P_PP2A"/>
        </listOfProducts>
        <kineticLaw>
          <math xmlns="http://www.w3.org/1998/Math/MathML">
            <apply>
              <times/>
              <ci> Default </ci>
              <apply>
                <minus/>
                <apply>
                  <times/>
                  <ci> k41 </ci>
                  <ci> Akt_PI_P </ci>
                  <ci> PP2A </ci>
                </apply>
                <apply>
                  <divide/>
                  <apply>
                    <times/>
                    <ci> Kd_41 </ci>
                    <ci> Akt_PI_P_PP2A </ci>
                  </apply>
                  <ci> Default </ci>
                </apply>
              </apply>
            </apply>
          </math>
        </kineticLaw>
      </reaction>
      <reaction id="R31_2" name="R31_2" reversible="false">
        <listOfReactants>
          <speciesReference species="Akt_PI_P_PP2A"/>
        </listOfReactants>
        <listOfProducts>
          <speciesReference species="Akt_PIP3_PP2A"/>
        </listOfProducts>
        <kineticLaw>
          <math xmlns="http://www.w3.org/1998/Math/MathML">
            <apply>
              <times/>
              <ci> Default </ci>
              <apply>
                <divide/>
                <apply>
                  <times/>
                  <ci> k42 </ci>
                  <ci> Akt_PI_P_PP2A </ci>
                </apply>
                <ci> Default </ci>
              </apply>
            </apply>
          </math>
        </kineticLaw>
      </reaction>
      <reaction id="R31_3" name="R31_3" reversible="false">
        <listOfReactants>
          <speciesReference species="Akt_PIP3_PP2A"/>
        </listOfReactants>
        <listOfProducts>
          <speciesReference species="PP2A"/>
          <speciesReference species="Akt_PIP3"/>
        </listOfProducts>
        <kineticLaw>
          <math xmlns="http://www.w3.org/1998/Math/MathML">
            <apply>
              <times/>
              <ci> Default </ci>
              <apply>
                <divide/>
                <apply>
                  <times/>
                  <ci> k43 </ci>
                  <ci> Akt_PIP3_PP2A </ci>
                </apply>
                <ci> Default </ci>
              </apply>
            </apply>
          </math>
        </kineticLaw>
      </reaction>
      <reaction id="R32" name="R32" reversible="false">
        <listOfReactants>
          <speciesReference species="Akt_PI_P"/>
        </listOfReactants>
        <listOfProducts>
          <speciesReference species="Akt_PI_PP"/>
        </listOfProducts>
        <kineticLaw>
          <math xmlns="http://www.w3.org/1998/Math/MathML">
            <apply>
              <times/>
              <ci> Default </ci>
              <apply>
                <divide/>
                <apply>
                  <divide/>
                  <apply>
                    <times/>
                    <ci> V40 </ci>
                    <ci> Akt_PI_P </ci>
                  </apply>
                  <apply>
                    <plus/>
                    <ci> K40 </ci>
                    <ci> Akt_PI_P </ci>
                  </apply>
                </apply>
                <ci> Default </ci>
              </apply>
            </apply>
          </math>
        </kineticLaw>
      </reaction>
      <reaction id="R33_1" name="R33_1">
        <listOfReactants>
          <speciesReference species="PP2A"/>
          <speciesReference species="Akt_PI_PP"/>
        </listOfReactants>
        <listOfProducts>
          <speciesReference species="Akt_PI_PP_PP2A"/>
        </listOfProducts>
        <kineticLaw>
          <math xmlns="http://www.w3.org/1998/Math/MathML">
            <apply>
              <times/>
              <ci> Default </ci>
              <apply>
                <divide/>
                <apply>
                  <times/>
                  <ci> k41 </ci>
                  <apply>
                    <minus/>
                    <apply>
                      <times/>
                      <ci> Akt_PI_PP </ci>
                      <ci> PP2A </ci>
                    </apply>
                    <apply>
                      <times/>
                      <ci> Kd_41 </ci>
                      <ci> Akt_PI_PP_PP2A </ci>
                    </apply>
                  </apply>
                </apply>
                <ci> Default </ci>
              </apply>
            </apply>
          </math>
        </kineticLaw>
      </reaction>
      <reaction id="R33_2" name="R33_2" reversible="false">
        <listOfReactants>
          <speciesReference species="Akt_PI_PP_PP2A"/>
        </listOfReactants>
        <listOfProducts>
          <speciesReference species="Akt_PI_P_PP2A"/>
        </listOfProducts>
        <kineticLaw>
          <math xmlns="http://www.w3.org/1998/Math/MathML">
            <apply>
              <times/>
              <ci> Default </ci>
              <apply>
                <divide/>
                <apply>
                  <times/>
                  <ci> k42 </ci>
                  <ci> Akt_PI_PP_PP2A </ci>
                </apply>
                <ci> Default </ci>
              </apply>
            </apply>
          </math>
        </kineticLaw>
      </reaction>
      <reaction id="R33_3" name="R33_3" reversible="false">
        <listOfReactants>
          <speciesReference species="Akt_PI_P_PP2A"/>
        </listOfReactants>
        <listOfProducts>
          <speciesReference species="PP2A"/>
          <speciesReference species="Akt_PI_P"/>
        </listOfProducts>
        <kineticLaw>
          <math xmlns="http://www.w3.org/1998/Math/MathML">
            <apply>
              <times/>
              <ci> Default </ci>
              <apply>
                <divide/>
                <apply>
                  <times/>
                  <ci> k47 </ci>
                  <ci> Akt_PI_P_PP2A </ci>
                </apply>
                <ci> Default </ci>
              </apply>
            </apply>
          </math>
        </kineticLaw>
      </reaction>
      <reaction id="R34" name="R34" reversible="false">
        <listOfReactants>
          <speciesReference species="E23HP"/>
        </listOfReactants>
        <kineticLaw>
          <math xmlns="http://www.w3.org/1998/Math/MathML">
            <apply>
              <times/>
              <ci> Default </ci>
              <apply>
                <divide/>
                <apply>
                  <times/>
                  <ci> k48 </ci>
                  <ci> E23HP </ci>
                </apply>
                <ci> Default </ci>
              </apply>
            </apply>
          </math>
        </kineticLaw>
      </reaction>
      <reaction id="R35" name="R35">
        <listOfReactants>
          <speciesReference species="E2"/>
          <speciesReference species="Per"/>
        </listOfReactants>
        <listOfProducts>
          <speciesReference species="E2_Per"/>
        </listOfProducts>
        <kineticLaw>
          <math xmlns="http://www.w3.org/1998/Math/MathML">
            <apply>
              <times/>
              <ci> Default </ci>
              <apply>
                <divide/>
                <apply>
                  <times/>
                  <ci> k49 </ci>
                  <apply>
                    <minus/>
                    <apply>
                      <times/>
                      <ci> Per </ci>
                      <ci> E2 </ci>
                    </apply>
                    <apply>
                      <times/>
                      <ci> Kd_49 </ci>
                      <ci> E2_Per </ci>
                    </apply>
                  </apply>
                </apply>
                <ci> Default </ci>
              </apply>
            </apply>
          </math>
        </kineticLaw>
      </reaction>
      <reaction id="R36" name="R36">
        <listOfReactants>
          <speciesReference species="E2_Per"/>
        </listOfReactants>
        <listOfProducts>
          <speciesReference species="E2Per"/>
        </listOfProducts>
        <kineticLaw>
          <math xmlns="http://www.w3.org/1998/Math/MathML">
            <apply>
              <times/>
              <ci> Default </ci>
              <apply>
                <divide/>
                <apply>
                  <minus/>
                  <apply>
                    <times/>
                    <ci> k50 </ci>
                    <ci> E2_Per </ci>
                  </apply>
                  <apply>
                    <times/>
                    <ci> k_50 </ci>
                    <ci> E2Per </ci>
                  </apply>
                </apply>
                <ci> Default </ci>
              </apply>
            </apply>
          </math>
        </kineticLaw>
      </reaction>
      <reaction id="R37" name="R37" reversible="false">
        <listOfReactants>
          <speciesReference species="E3H"/>
        </listOfReactants>
        <listOfProducts>
          <speciesReference species="E3H_C"/>
        </listOfProducts>
        <kineticLaw>
          <math xmlns="http://www.w3.org/1998/Math/MathML">
            <apply>
              <times/>
              <ci> Default </ci>
              <apply>
                <divide/>
                <apply>
                  <times/>
                  <ci> k51 </ci>
                  <ci> E3H </ci>
                </apply>
                <ci> Default </ci>
              </apply>
            </apply>
          </math>
        </kineticLaw>
      </reaction>
      <reaction id="R38" name="R38">
        <listOfReactants>
          <speciesReference species="E2"/>
          <speciesReference species="E3H_C"/>
        </listOfReactants>
        <listOfProducts>
          <speciesReference species="E23H"/>
        </listOfProducts>
        <kineticLaw>
          <math xmlns="http://www.w3.org/1998/Math/MathML">
            <apply>
              <times/>
              <ci> Default </ci>
              <apply>
                <divide/>
                <apply>
                  <times/>
                  <ci> k2 </ci>
                  <apply>
                    <minus/>
                    <apply>
                      <times/>
                      <ci> E3H_C </ci>
                      <ci> E2 </ci>
                    </apply>
                    <apply>
                      <times/>
                      <ci> Kd_2 </ci>
                      <ci> E23H </ci>
                    </apply>
                  </apply>
                </apply>
                <ci> Default </ci>
              </apply>
            </apply>
          </math>
        </kineticLaw>
      </reaction>
      <reaction id="R39" name="R39" reversible="false">
        <listOfReactants>
          <speciesReference species="E23H"/>
        </listOfReactants>
        <listOfProducts>
          <speciesReference species="E23H_C"/>
        </listOfProducts>
        <kineticLaw>
          <math xmlns="http://www.w3.org/1998/Math/MathML">
            <apply>
              <times/>
              <ci> Default </ci>
              <apply>
                <divide/>
                <apply>
                  <times/>
                  <ci> k53 </ci>
                  <ci> E23H </ci>
                </apply>
                <ci> Default </ci>
              </apply>
            </apply>
          </math>
        </kineticLaw>
      </reaction>
      <reaction id="R40" name="R40">
        <listOfReactants>
          <speciesReference species="E23H_C"/>
        </listOfReactants>
        <listOfProducts>
          <speciesReference species="E23HP"/>
        </listOfProducts>
        <kineticLaw>
          <math xmlns="http://www.w3.org/1998/Math/MathML">
            <apply>
              <times/>
              <ci> Default </ci>
              <apply>
                <divide/>
                <apply>
                  <times/>
                  <ci> k3 </ci>
                  <apply>
                    <minus/>
                    <ci> E23H_C </ci>
                    <apply>
                      <times/>
                      <ci> Kd_3 </ci>
                      <ci> E23HP </ci>
                    </apply>
                  </apply>
                </apply>
                <ci> Default </ci>
              </apply>
            </apply>
          </math>
        </kineticLaw>
      </reaction>
      <reaction id="R41" name="R41" reversible="false">
        <listOfReactants>
          <speciesReference species="PI3Ka_PI"/>
        </listOfReactants>
        <listOfProducts>
          <speciesReference species="PI3Ka_PIP3"/>
        </listOfProducts>
        <kineticLaw>
          <math xmlns="http://www.w3.org/1998/Math/MathML">
            <apply>
              <times/>
              <ci> Default </ci>
              <apply>
                <divide/>
                <apply>
                  <times/>
                  <ci> k55 </ci>
                  <ci> PI3Ka_PI </ci>
                </apply>
                <ci> Default </ci>
              </apply>
            </apply>
          </math>
        </kineticLaw>
      </reaction>
      <reaction id="R42" name="R42" reversible="false">
        <listOfReactants>
          <speciesReference species="PI3Ka_PIP3"/>
        </listOfReactants>
        <listOfProducts>
          <speciesReference species="PI3Ka"/>
          <speciesReference species="PIP3"/>
        </listOfProducts>
        <kineticLaw>
          <math xmlns="http://www.w3.org/1998/Math/MathML">
            <apply>
              <times/>
              <ci> Default </ci>
              <apply>
                <divide/>
                <apply>
                  <times/>
                  <ci> k56 </ci>
                  <ci> PI3Ka_PIP3 </ci>
                </apply>
                <ci> Default </ci>
              </apply>
            </apply>
          </math>
        </kineticLaw>
      </reaction>
      <reaction id="R43" name="R43">
        <listOfReactants>
          <speciesReference species="PTEN"/>
        </listOfReactants>
        <listOfProducts>
          <speciesReference species="PTEN_bpV"/>
        </listOfProducts>
        <kineticLaw>
          <math xmlns="http://www.w3.org/1998/Math/MathML">
            <apply>
              <times/>
              <ci> Default </ci>
              <apply>
                <divide/>
                <apply>
                  <times/>
                  <ci> k57 </ci>
                  <apply>
                    <minus/>
                    <apply>
                      <times/>
                      <ci> PTEN </ci>
                      <ci> bpV </ci>
                    </apply>
                    <apply>
                      <times/>
                      <ci> Kd_57 </ci>
                      <ci> PTEN_bpV </ci>
                    </apply>
                  </apply>
                </apply>
                <ci> Default </ci>
              </apply>
            </apply>
          </math>
        </kineticLaw>
      </reaction>
      <reaction id="R44" name="R44">
        <listOfReactants>
          <speciesReference species="PI3K"/>
        </listOfReactants>
        <listOfProducts>
          <speciesReference species="PI3K_LY"/>
        </listOfProducts>
        <kineticLaw>
          <math xmlns="http://www.w3.org/1998/Math/MathML">
            <apply>
              <times/>
              <ci> Default </ci>
              <apply>
                <divide/>
                <apply>
                  <times/>
                  <ci> k58 </ci>
                  <apply>
                    <minus/>
                    <apply>
                      <times/>
                      <ci> PI3K </ci>
                      <ci> LY </ci>
                    </apply>
                    <apply>
                      <times/>
                      <ci> Kd_58 </ci>
                      <ci> PI3K_LY </ci>
                    </apply>
                  </apply>
                </apply>
                <ci> Default </ci>
              </apply>
            </apply>
          </math>
        </kineticLaw>
      </reaction>
    </listOfReactions>
  </model>
</sbml>
